# Supplementary material for: Predicting Eye and Hair Color in a Turkish Population Using the HIrisPlex System
Source: Genes (Basel). 2022 Nov 11;13(11):2094. doi: 10.3390/genes13112094 (PMC9690125; doi:10.3390/genes13112094)
Supplement: Supplementary file 1 [file genes-13-02094-s001.zip]

Archive with 1 entries (1 files):
- genes-1985426-supplementary.xlsx
