# Supplementary material for: Predicting Eye and Hair Color in a Turkish Population Using the HIrisPlex System
Source: Genes (Basel). 2022 Nov 11;13(11):2094. doi: 10.3390/genes13112094 (PMC9690125; doi:10.3390/genes13112094)
Supplement: Supplementary file 1 [file genes-13-02094-s001.zip › genes-1985426-supplementary.xlsx]

## Sheet: Sheet1
	Supplementary Table S1. Allele frequencies of the Turkish and European population from 1000 Genomes Project Phase 3 data.
	SNP	AlleleS	Turkey (N=149)	CEU (N=170)	FIN (N=186)	GBR (N=178)	IBS (N=28)	TSI (N=196)	Europe
	N29insA/ rs796296176	C-insA	C=1.000	C=0.9900	C=1.000	C=0.990	C=1.000	C=1.000	C=1.000 A=0.000
			A=0.000	A=0.010	A=0.000	A=0.010	A=0.000	A=0.000
	rs11547464	GA	G=0.9899 A=0.0100	G=1.000 A=0.000	G=0.9900 A=0.0100	G=1.000 A=0.000	G=0.9700 A=0.0300	G=1.000 A=0.000	G=0.9911 A=0.0089
	rs885479	C-T	C=0.9899 T=0.0100	C=0.9200 T=0.0800	C=0.8300 T=0.1700	C=0.9200 T=0.0800	C=0.9800 T=0.0200	C=0.9900 T=0.0100	C=0.9304 T=0.0696
	rs1805008	C-T	C=0.9799 T=0.0201	C=0.8900 T=0.1100	C=0.9200 T=0.0800	C=0.9300 T=0.0700	C=0.9900 T=0.0100	C=0.9500 T=0.0500	C=0.9384 T=0.0616
	rs1805005	G-T	G=0.9054 T=0.0946	G=0.9300 T=0.0700	G=0.9500 T=0.0500	G=0.8800 T=0.1200	G=0.8500 T=0.1500	G=0.8400 T=0.1600	G=0.8877 T=0.1123
	rs1805006	C-A	C=0.9732 A=0.0268	C=0.9800 A=0.0200	C=0.1000 A=0.0000	C=0.9900 A=0.0100	C=0.9900 A=0.0100	C=0.9900 A=0.0100	C=0.9901 A=0.0099
	rs1805007	C-T	C=0.9592	C=0.8700	C=0.9100	C=0.9000	C=0.9700	C=0.9800	C=0.9284 T=0.0716
			T=0.0408	T=0.1300	T=0.0900	T=0.1000	T=0.0300	T=0.0200
	rs1805009	G-C	G=1.000	G=0.9900	G=0.9900	G=0.9900	G=0.9900	G=0.9900	G=0.9920 C=0.0080
			C=0.000	C=0.0100	C=0.0100	C=0.0100	C=0.0100	C=0.0100
	Y152OCH	C-A	C=1.000 A=0.000	C=1.000 A=0.000	C=1.000 A=0.000	C=1.000 A=0.000	C=1.000 A=0.000	C=1.000 A=0.000	C=1.000 A=0.000
	rs2228479	G-A	G=0.9765 A=0.0235	G=0.9300 A=0.0700	G=0.9400 A=0.0600	G=0.8800 A=0.1200	G=0.9500 A=0.0500	G=0.9400 A=0.0600	G=0.9314 A=0.0686
	rs1110400	T-C	T=1.0000 C=0.0000	T=0.99000 C=0.0100	T=1.0000 C=0.0000	T=0.99000 C=0.0100	T=0.98000 C=0.0200	T=1.0000 C=0.0000	T=0.9920 C=0.0080
	rs28777	A-C	C=0.0794 A=0.9206	C=0.0200 A=0.9800	C=0.0400 A=0.9600	C=0.0100 A=0.9900	C=0.1300 A=0.8700	C=0.0200 A=0.9800	C=0.0437 A=0.9563
	rs16891982	G-C	C=0.2568 G=0.7432	C=0.0200 G=0.9800	C=0.0400 G=0.9600	C=0.0200 G=0.9800	C=0.1800 G=0.8200	C=0.0300 G=0.9700	C=0.0616 G=0.9384
	rs12821256	A-G	A=0.9009 G=0.0991	A=0.8700 G=0.1300	A=0.8100 G=0.1900	A=0.7800 G=0.2200	A=0.9500 G=0.0500	A=0.9600 G=0.0400	A=0.8787 G=0.1213
	rs4959270	C-A	C=0.6477 A=0.3523	C=0.4900 A=0.5100	C=0.5500 A=0.4500	C=0.5800 A=0.4200	C=0.5100 A=0.4900	C=0.5000 A=0.5000	C=0.5239 A=0.4761
	rs12203592	C-T	C=0.9564 T=0.0436	C=0.8400 T=0.1600	C=0.9700 T=0.0300	C=0.8200 T=0.1800	C=0.8700 T=0.1300	C=0.9100 T=0.0900	C=0.8837 T=0.1163
	rs1042602	G-T	G=0.769 T=0.231	G=0.6000 T=0.4000	G=0.8200 T=0.1800	G=0.6400 T=0.3600	G=0.6100 T=0.3900	G=0.4900 T=0.5100	G=0.6282 T=0.3718
	rs1800407	G-A	G=0.9324 A=0.0676	G=0.9200 A=0.0800	G=0.9700 A=0.0300	G=0.9700 A=0.0300	G=0.9000 A=0.1000	G=0.9000 A=0.1000	G=0.9245 A=0.0755
	rs2402130	A-G	A=0.8581 G=0.1419	A=0.7900 G=0.2100	A=0.8600 G=0.1400	A=0.7700 G=0.2300	A=0.7800 G=0.2200	A=0.7400 G=0.2600	A=0.7873 G=0.2127
	rs12913832	C-T	C=0.4329 T=0.5671	C=0.7700 T=0.2300	C=0.9100 T=0.0900	C=0.8200 T=0.1800	C=0.3200 T=0.6800	C=0.4200 T=0.5800	C=0.6362 T=0.3638
	rs2378249	T-C	T=0.8356 C=0.1644	T=0.8500 C=0.1500	T=0.9200 C=0.0800	T=0.8500 C=0.1500	T=0.8800 C=0.1200	T=0.9100 C=0.0900	T=0.8827 C=0.1173
	rs12896399	T-G	G=0.6849 T=0.3151	G=0.4400 T=0.5600	G=0.5200 T=0.4800	G=0.6100 T=0.3900	G=0.6500 T=0.3500	G=0.6200 T=0.3800	G=0.5696 T=0.4304
	rs1393350	C-T	C=0.6737 T=0.3263	C=0.7600 T=0.2400	C=0.8300 T=0.1700	C=0.7300 T=0.2700	C=0.7100 T=0.2900	C=0.7500 T=0.2500	C=0.7565 T=0.2435
	rs683	T-G	G=0.6607 T=0.3393	G=0.3600 T=0.6400	G=0.3200 T=0.6800	G=0.3600 T=0.6400	G=0.3900 T=0.6100	G=0.4200 T=0.5800	G=0.3728 T=0.6272
	CEU	Utah residents (CEPH) with Northern and Western European ancestry
	FIN	Finnish in Finland
	GBR	British in England and Scotland
	IBS	Iberian Population in Spain
	TSI	Toscani in Italy
